# Supplementary material for: Evaluation of the BioFire® FilmArray® Pneumonia Panel with Conventional Bacterial Culture in Conjunction with Leukocyte Esterase Test
Source: Diagnostics (Basel). 2023 May 25;13(11):1847. doi: 10.3390/diagnostics13111847 (PMC10252269; doi:10.3390/diagnostics13111847)
Supplement: Supplementary file 1 [file diagnostics-13-01847-s001.zip]

Archive with 1 entries (1 files):
- diagnostics-2345264-supplementary.pdf
